# Supplementary material for: Exploring the wild almond, Prunus arabica (Olivier), as a genetic source for almond breeding
Source: Tree Genet Genomes. 2024 Sep 24;20(5):37. doi: 10.1007/s11295-024-01668-4 (PMC11469977; doi:10.1007/s11295-024-01668-4)
Supplement: Supplementary file 1 — Supplementary file1 (XLSX 16 KB) [file 11295_2024_1668_MOESM1_ESM.xlsx]

## Sheet: Online Resource Table 1
Online Resource Table 1. Phenotypic evaluation of the segregated traits in the F1 population. Presented here are summary statistics for each.
Trait	Abbreviation	Units	Parents		Mean	Median	Std Dev	Min	Max	Broad sense heritability (H2)	Distribution (α<0.05 meaning significantly not normal distribution; Shapiro- Wilk test)
			UEF*	P. arabica*
10% bloom date (2021)	BD_10(21)	Days from Jenuary	54	52	38.975	38.5	10.5554	2	58	0.72	0.0007
100% bloom date (2021)	BD_100(21)	Days from Jenuary	62	63	52.125	55	8.54234	33	65	0.76	0.0002
10% bloom date in girdled population (2021)	BDG10(21)	Days from Jenuary	na	na	41.8961	39	10.4209	26	62	0.78	0.0004
100% bloom date in girdled population (2021)	BDG_100(21)	Days from Jenuary	na	na	53.6623	56	8.88169	33	71	0.72	0.0029
10% bloom date (2022)	BD10(22)	Days from Jenuary	50	60	51.1728	51	7.86732	32	81	na	0.0022
100% bloom date (2022)	BD100(22)	Days from Jenuary	57	70	58.5679	60	6.43611	46	80	na	0.0048
10% bloom date in girdled population (2022)	BDG10(22)	Days from Jenuary	na	na	53.0253	52	6.42905	42	65	na	0.008
100% bloom date in girdled population (2022)	BDG100(22)	Days from Jenuary	na	na	60.1481	60	7.53676	46	97	na	<0.0001
Rootstock perimeter (2020)	RS(20)	cm	na	na	26.5474	27.2	4.66515	10.2	34.4	0.95	0.0008
Rootstock perimeter (2021)	RS(21)	cm	na	na	34.7838	36	6.25545	15	45	na	0.0002
Delta Rootstock perimeter between the years 2021-2020	DRS(20-21)	cm	na	na	8.38378	8.45	2.1769	1	12.2	na	0.0052
Leaf area (2018)	LA(18)	mm2	na	na	185.499	170.337	65.3092	88.7722	445.994	0.47	0.0001
Leaf area (2019)	LA(19)	mm2	1126	240	486.617	486.347	143.331	178.864	1020.46	0.62	0.0006
Net photosynthesis from the stems in winter	A_W	µmol CO2 m⁻² s⁻¹	0.87	8.02	3.20195	3.57895	2.55526	-0.300348	8.2835	0.91	<0.0001
Net photosynthesis from the stems in summer	A_S	µmol CO2 m⁻² s⁻¹	0.026	7.57	3.54711	3.70222	1.60554	-0.0805848	6.95725	0.65	0.2748
Canopy area	CAR	cm2	na	na	5.24002	5.39912	1.74045	0.958074	10.0986	na	0.676
Kernel whight	KW	gr	1.63	0.29	0.599988	0.593667	0.113788	0.392	0.946	na	0.0316
Total yield (2021)	TY(21)	kg	6.4	0.25	0.660338	0.562	0.49241	0.01	2.468	0.59	<0.0001
Total yield (2022)	TY(22)	kg	9.3	0.19	2.1606	1.554	1.8439	0.01	6.842	na	<0.0001
Leaf chlorophyll content	LCC	µmol m⁻²	243.9	393.67	307.378	303.09	29.0066	247.93	370.94	0.63	0.336
Flower perimeter	FLP	mm	169.2	100.7	137.561	136.73	18.5878	98.1177	185.127	0.66	0.055
Flower area	FLA	mm2	880.3	388.6	643.615	604.87	167.787	313.034	1166.05	0.83	<0.0001
Kernel index	KIDX	Length X Height X Width X Thickness	3.48	0.5	1.24917	1.24119	0.229822	0.849525	1.90677	0.64	0.288
Excess green index	EXG	RGB ratio	na	na	45.5	45.3	7.33	27.2	60.45	na	0.48
* grafted on GF677 rootstock
