# Supplementary material for: Exploring the wild almond, Prunus arabica (Olivier), as a genetic source for almond breeding
Source: Tree Genet Genomes. 2024 Sep 24;20(5):37. doi: 10.1007/s11295-024-01668-4 (PMC11469977; doi:10.1007/s11295-024-01668-4)
Supplement: Supplementary file 2 — Supplementary file2 (XLSX 23 KB) [file 11295_2024_1668_MOESM2_ESM.xlsx]

## Sheet: Online Resource Table 2
Online Resource Table 2. Phenotypic correlations between the segregated traits in the F1 population.
Variable	by Variable	Spearman ρ	Prob>|ρ|
A_S(19)	BD_100(21)	-0.280018	0.0130275
A_S(19)	BDG10(22)	-0.256017	0.0236712
A_S(19)	BDG_100(21)	-0.251684	0.0272391
A_S(19)	BDG100(22)	-0.209602	0.0620385
A_S(19)	BD10(22)	-0.202336	0.07373
A_S(19)	BD100(22)	-0.19077	0.0921672
A_S(19)	LA(18)	-0.172717	0.138391
A_S(19)	BD_10(21)	-0.152412	0.182816
A_S(19)	BDG10(21)	-0.118381	0.30517
A_S(19)	LA(19)	-0.0576102	0.623464
A_S(19)	RS(20)	0.0614227	0.600629
A_S(19)	RS(21)	0.179196	0.126599
A_S(19)	DRS(20-21)	0.348304	0.00235753
A_S(19)	A_W(20)	0.403297	0.000189116
A_W(20)	BDG100(22)	-0.413371	0.00013838
A_W(20)	BDG10(22)	-0.382352	0.00055116
A_W(20)	BD100(22)	-0.282628	0.011613
A_W(20)	BD_100(21)	-0.243817	0.0314647
A_W(20)	BD10(22)	-0.218713	0.0528078
A_W(20)	BDG_100(21)	-0.210304	0.0663854
A_W(20)	BDG10(21)	-0.155916	0.175713
A_W(20)	BD_10(21)	-0.114623	0.317662
A_W(20)	LA(18)	0.0749929	0.52253
A_W(20)	LA(19)	0.132489	0.257162
A_W(20)	RS(20)	0.320815	0.005012
A_W(20)	RS(21)	0.394732	0.000500902
A_W(20)	DRS(20-21)	0.432557	0.000118671
BD_100(21)	BDG10(21)	0.647367	1.98865e-10
BD_100(21)	BD_10(21)	0.81901	2.91519e-20
BD10(22)	BDG_100(21)	0.534301	5.59289e-07
BD10(22)	BD_100(21)	0.631129	4.51546e-10
BD10(22)	BDG10(21)	0.693597	2.70613e-12
BD10(22)	BD_10(21)	0.736268	1.06105e-14
BD100(22)	BDG_100(21)	0.624644	1.27046e-09
BD100(22)	BD_100(21)	0.724585	4.40768e-14
BD100(22)	BDG10(21)	0.76345	6.86986e-16
BD100(22)	BD_10(21)	0.808414	2.10728e-19
BD100(22)	BDG10(22)	0.827463	5.47271e-21
BD100(22)	BD10(22)	0.831434	1.3339e-21
BDG_100(21)	BD_10(21)	0.662063	5.50456e-11
BDG_100(21)	BD_100(21)	0.678688	1.17774e-11
BDG_100(21)	BDG10(21)	0.837859	2.08997e-21
BDG10(21)	BD_10(21)	0.79191	9.88034e-18
BDG10(22)	BDG_100(21)	0.712291	3.75741e-13
BDG10(22)	BD_100(21)	0.718488	1.30337e-13
BDG10(22)	BD10(22)	0.748562	2.18087e-15
BDG10(22)	BDG10(21)	0.754674	2.25824e-15
BDG10(22)	BD_10(21)	0.77167	1.35804e-16
BDG100(22)	BDG_100(21)	0.691159	3.46249e-12
BDG100(22)	BD_100(21)	0.712313	2.61398e-13
BDG100(22)	BDG10(21)	0.722066	1.25613e-13
BDG100(22)	BD10(22)	0.734489	1.32434e-14
BDG100(22)	BD_10(21)	0.740058	9.84228e-15
BDG100(22)	BD100(22)	0.807807	2.3517e-19
BDG100(22)	BDG10(22)	0.979779	1.44317e-55
CAR	BDG100(22)	-0.310263	0.0060302
CAR	BDG10(22)	-0.261698	0.0233299
CAR	BD100(22)	-0.243367	0.0341388
CAR	BD10(22)	-0.201903	0.0802836
CAR	BDG10(21)	-0.176232	0.133102
CAR	BD_10(21)	-0.16421	0.159192
CAR	BDG_100(21)	-0.0915347	0.437964
CAR	BD_100(21)	-0.0309855	0.791858
CAR	A_S(19)	0.0594722	0.605001
CAR	LA(18)	0.264712	0.0246343
CAR	A_W(20)	0.281149	0.0126501
CAR	LA(19)	0.429803	0.000164675
CAR	DRS(20-21)	0.447247	8.19146e-05
CAR	RS(20)	0.762936	4.33733e-15
CAR	RS(21)	0.763322	6.42724e-15
DRS(20-21)	BDG100(22)	-0.491519	8.70835e-06
DRS(20-21)	BDG10(22)	-0.404791	0.000420464
DRS(20-21)	BD10(22)	-0.362391	0.00175858
DRS(20-21)	BD100(22)	-0.357348	0.00205917
DRS(20-21)	BDG_100(21)	-0.336073	0.00416502
DRS(20-21)	BD_100(21)	-0.331773	0.00470628
DRS(20-21)	BDG10(21)	-0.273524	0.0209962
DRS(20-21)	BD_10(21)	-0.179298	0.13462
DRS(20-21)	RS(20)	0.53603	8.5717e-07
DRS(20-21)	RS(21)	0.771387	8.86162e-16
FLA	BDG100(22)	-0.186355	0.128111
FLA	KW	-0.162473	0.214865
FLA	BDG10(22)	-0.16044	0.191219
FLA	BDG_100(21)	-0.114329	0.353226
FLA	LCC	-0.106321	0.384573
FLA	BD100(22)	-0.0601396	0.623514
FLA	BD_100(21)	-0.0454064	0.711029
FLA	BDG10(21)	-0.0152904	0.901507
FLA	CAR	-0.0106669	0.932257
FLA	LA(18)	0.0206502	0.871335
FLA	BD10(22)	0.0390053	0.75033
FLA	BD_10(21)	0.0865907	0.479277
FLA	RS(20)	0.0894512	0.485691
FLA	LA(19)	0.0975275	0.443276
FLA	TY(22)	0.118425	0.347445
FLA	RS(21)	0.131068	0.309906
FLA	A_S(19)	0.21688	0.0734542
FLA	DRS(20-21)	0.221833	0.0831259
FLA	TY(21)	0.233687	0.0631014
FLA	A_W(20)	0.61224	2.27081e-08
FLA	FLP	0.865144	9.28089e-22
FLP	KW	-0.232831	0.0734131
FLP	LCC	-0.219657	0.0697565
FLP	BDG100(22)	-0.120432	0.327945
FLP	BDG10(22)	-0.0935264	0.448089
FLP	BD100(22)	-0.0310055	0.800341
FLP	BDG_100(21)	-0.0259212	0.833805
FLP	TY(22)	-0.0158439	0.900312
FLP	BD_100(21)	0.0198104	0.871647
FLP	CAR	0.0484918	0.699015
FLP	BDG10(21)	0.0504583	0.682807
FLP	BD10(22)	0.0520132	0.671239
FLP	LA(18)	0.121337	0.339527
FLP	RS(20)	0.136986	0.284361
FLP	TY(21)	0.157631	0.213504
FLP	BD_10(21)	0.161015	0.186268
FLP	A_S(19)	0.164048	0.178
FLP	LA(19)	0.21163	0.0932017
FLP	RS(21)	0.213542	0.0956152
FLP	DRS(20-21)	0.345071	0.00601955
FLP	A_W(20)	0.552137	8.73766e-07
KW	BD_100(21)	-0.170003	0.159428
KW	BDG_100(21)	-0.128006	0.294552
KW	BD_10(21)	-0.124551	0.304273
KW	BDG100(22)	-0.114604	0.344813
KW	BDG10(22)	-0.105022	0.386902
KW	BD10(22)	-0.097231	0.423279
KW	BDG10(21)	-0.065938	0.590369
KW	CAR	-0.0571995	0.648256
KW	BD100(22)	-0.0558054	0.64634
KW	LA(18)	-0.0547571	0.662346
KW	RS(20)	0.0883999	0.490853
KW	A_W(20)	0.136853	0.262158
KW	RS(21)	0.186359	0.143631
KW	LA(19)	0.234602	0.0579534
KW	DRS(20-21)	0.289115	0.0215536
KW	A_S(19)	0.426581	0.000257167
LA(18)	BD100(22)	-0.0825738	0.484284
LA(18)	BDG100(22)	-0.0400318	0.734881
LA(18)	BDG10(22)	-0.0306537	0.796835
LA(18)	BD_100(21)	0.00947642	0.936579
LA(18)	BD10(22)	0.06282	0.594917
LA(18)	BD_10(21)	0.0889082	0.454458
LA(18)	BDG_100(21)	0.131323	0.271514
LA(18)	DRS(20-21)	0.170108	0.165482
LA(18)	BDG10(21)	0.191343	0.107377
LA(18)	RS(21)	0.326533	0.00657446
LA(18)	RS(20)	0.338361	0.00445946
LA(19)	BDG100(22)	-0.187685	0.109309
LA(19)	BD100(22)	-0.178367	0.128393
LA(19)	BD10(22)	-0.170089	0.147384
LA(19)	BDG10(22)	-0.169771	0.151021
LA(19)	BD_10(21)	-0.06553	0.581759
LA(19)	BD_100(21)	-0.0528856	0.656778
LA(19)	BDG10(21)	0.0389319	0.745416
LA(19)	BDG_100(21)	0.0601246	0.615879
LA(19)	DRS(20-21)	0.207846	0.0889823
LA(19)	RS(21)	0.428352	0.000268306
LA(19)	LA(18)	0.443243	6.81841e-05
LA(19)	RS(20)	0.447122	0.000117352
LCC	RS(21)	-0.228656	0.0533675
LCC	LA(19)	-0.216083	0.0644462
LCC	RS(20)	-0.215932	0.0665368
LCC	DRS(20-21)	-0.205298	0.0836301
LCC	A_W(20)	-0.1815	0.109418
LCC	CAR	-0.125414	0.280374
LCC	TY(22)	-0.0924195	0.430332
LCC	LA(18)	-0.0699445	0.553738
LCC	A_S(19)	-0.00238559	0.983353
LCC	BDG_100(21)	-0.00172639	0.988111
LCC	TY(21)	0.0335226	0.778287
LCC	KW	0.0597031	0.626041
LCC	BD_10(21)	0.0724259	0.528597
LCC	BD_100(21)	0.0780285	0.497113
LCC	BDG10(21)	0.118276	0.305603
LCC	BD10(22)	0.12038	0.293797
LCC	BDG100(22)	0.132325	0.248138
LCC	BDG10(22)	0.133418	0.247366
LCC	BD100(22)	0.264386	0.0193314
RS(20)	BDG100(22)	-0.440751	8.48936e-05
RS(20)	BDG10(22)	-0.414529	0.000294427
RS(20)	BD100(22)	-0.372027	0.00119151
RS(20)	BDG10(21)	-0.34936	0.00282451
RS(20)	BD10(22)	-0.328006	0.00461218
RS(20)	BDG_100(21)	-0.318268	0.00683259
RS(20)	BD_10(21)	-0.295275	0.0118002
RS(20)	BD_100(21)	-0.259956	0.0274362
RS(21)	BDG100(22)	-0.507746	3.8833e-06
RS(21)	BDG10(22)	-0.457572	5.32099e-05
RS(21)	BD100(22)	-0.402679	0.000453608
RS(21)	BD10(22)	-0.3812	0.000954282
RS(21)	BDG10(21)	-0.359625	0.00206848
RS(21)	BDG_100(21)	-0.353978	0.00245821
RS(21)	BD_100(21)	-0.307149	0.00917539
RS(21)	BD_10(21)	-0.280603	0.0177751
RS(21)	RS(20)	0.939188	3.76894e-35
KIDX	FLP	-0.198669	0.128078
KIDX	BD_100(21)	-0.185452	0.124286
KIDX	FLA	-0.157157	0.230453
KIDX	BD_10(21)	-0.152528	0.207468
KIDX	BD10(22)	-0.140841	0.244848
KIDX	BDG100(22)	-0.12508	0.302207
KIDX	BDG10(22)	-0.124951	0.30271
KIDX	BDG_100(21)	-0.121311	0.320736
KIDX	CAR	-0.117317	0.348183
KIDX	BD100(22)	-0.0939866	0.438987
KIDX	BDG10(21)	-0.0594316	0.627615
KIDX	LA(18)	-0.0546713	0.662843
KIDX	LCC	0.0323715	0.791738
KIDX	RS(20)	0.0390655	0.761143
KIDX	TY(22)	0.0995562	0.419234
KIDX	RS(21)	0.149164	0.243296
KIDX	A_W(20)	0.158989	0.191942
KIDX	LA(19)	0.197288	0.112331
KIDX	TY(21)	0.225029	0.0671246
KIDX	DRS(20-21)	0.289726	0.0212667
KIDX	A_S(19)	0.44942	0.000107158
KIDX	KW	0.957692	1.6598e-38
TY(21)	BDG10(22)	-0.246024	0.0346057
TY(21)	BD100(22)	-0.239167	0.0401447
TY(21)	BDG10(21)	-0.235869	0.0445452
TY(21)	BDG_100(21)	-0.230562	0.0497103
TY(21)	BDG100(22)	-0.228068	0.0506593
TY(21)	BD10(22)	-0.218918	0.0609377
TY(21)	BD_10(21)	-0.128318	0.279293
TY(21)	BD_100(21)	-0.0905839	0.445964
TY(21)	LA(18)	0.127551	0.29268
TY(21)	A_S(19)	0.184826	0.114915
TY(21)	KW	0.205711	0.0949105
TY(21)	DRS(20-21)	0.23977	0.0489105
TY(21)	LA(19)	0.260369	0.0294898
TY(21)	RS(21)	0.430105	0.000251556
TY(21)	RS(20)	0.461058	7.59547e-05
TY(21)	CAR	0.488179	1.56956e-05
TY(21)	A_W(20)	0.497445	6.51497e-06
TY(22)	BD100(22)	-0.341046	0.00294383
TY(22)	BDG100(22)	-0.31435	0.00602117
TY(22)	BDG10(22)	-0.296443	0.0103292
TY(22)	BD10(22)	-0.175046	0.135775
TY(22)	BDG10(21)	-0.127871	0.277599
TY(22)	BDG_100(21)	-0.121584	0.302104
TY(22)	BD_10(21)	-0.112707	0.339026
TY(22)	BD_100(21)	-0.0644715	0.585251
TY(22)	KW	0.0805012	0.514025
TY(22)	LA(19)	0.108235	0.368943
TY(22)	A_S(19)	0.147996	0.205101
TY(22)	LA(18)	0.175221	0.143861
TY(22)	DRS(20-21)	0.235622	0.0495767
TY(22)	RS(20)	0.31921	0.00707128
TY(22)	RS(21)	0.321319	0.00668239
TY(22)	A_W(20)	0.388185	0.000578888
TY(22)	CAR	0.418663	0.000227644
TY(22)	TY(21)	0.590766	5.85077e-08
