# Supplementary material for: Exploring the wild almond, Prunus arabica (Olivier), as a genetic source for almond breeding
Source: Tree Genet Genomes. 2024 Sep 24;20(5):37. doi: 10.1007/s11295-024-01668-4 (PMC11469977; doi:10.1007/s11295-024-01668-4)
Supplement: Supplementary file 3 — Supplementary file3 (XLSX 12 KB) [file 11295_2024_1668_MOESM3_ESM.xlsx]

## Sheet: Online Resource Table 3
Online Resource Table 3. Table of details about the loci in association.
Trait	Chromosome	Locus interval	LOD	phenotypic variance explanation (%)
SK	5	4.3 Mb (7,554,239 to 11, 832,594 bp	9.4	0.56
Sf	6	1.3 Mb (25,214,290 to 26,541, 014 bp)	47.2	0.91
EXG	4	0.3Mb (5,634,098 to 5,878,665)	5.1	0.24
KIDX	1	0.6 Mb (43,026,558 to 43,657,512 bp)	5.2	0.32
FLA	7	2.7Mb (596,796 to 3,266,118 bp)	8.2	0.43
LCC	1	4.2 Mb (24,288,691 to 28,542,875 bp)	6.2	0.293
