# Supplementary material for: Exploring the wild almond, Prunus arabica (Olivier), as a genetic source for almond breeding
Source: Tree Genet Genomes. 2024 Sep 24;20(5):37. doi: 10.1007/s11295-024-01668-4 (PMC11469977; doi:10.1007/s11295-024-01668-4)
Supplement: Supplementary file 4 — Supplementary file4 (XLSX 13 KB) [file 11295_2024_1668_MOESM4_ESM.xlsx]

## Sheet: Sheet1
Online Resource Table 4. QTL mapping significant loci results.
UEF genetic map	trait	highest marker_ID	Linkage group	Position (cM)	LOD score	QTL Bounderies (cM)	left marker	right marker
	LCC	AP019297-1_26019855	1	36.135	6.58219	33.295 - 37.597	AP019297-1_21331129	AP019297-1_27311707
	FLA	AP019303-1_1536754	7	1.163	5.23394	0.471 - 11.138	AP019303-1_689680	AP019303-1_7646041
	ExG	AP019300-1_5674099	4	23.803	3.65766	22.729 - 30	AP019300-1_5426983	c4.loc30
	KIDX	AP019297-1_37137002	1	67.934	3.93345	61.937- 79	AP019297-1_34987244	c1.loc79
	KIDX*	AP019299-1_19990555	3	40.607	3.04958	na	na	na
	SK	AP019301-1_8254412	5	23.161	7.64886	19.803 - 30	AP019301-1_7429678	c5.loc30
P. arabica genetic map	LCC	AP019300-1_6705415	4	37.766	3.44718	32 - 43	c4.loc32	c4.loc43
	KIDX*	AP019304-1_16060074	8	62.238	3.28773	na	na	na
	SF	AP019302-1_26055441	6	56.811	19.5915	54.701 - 57	AP019302-1_21609285	c6.loc57
*nearest markers are below the threshold for significance
